# Supplementary material for: Construction and verification of atopic dermatitis diagnostic model based on pyroptosis related biological markers using machine learning methods
Source: BMC Med Genomics. 2023 Jun 17;16:138. doi: 10.1186/s12920-023-01552-5 (PMC10276470; doi:10.1186/s12920-023-01552-5)
Supplement: Supplementary file 1 — Additional file 1: Table S1. Pyroptosis related genes. [file 12920_2023_1552_MOESM1_ESM.xls]

## Sheet: Sheet1
Supplemental Table 1.Pyroptosis related genes
BAK1
BAX
CASP1
CASP3
CASP4
CASP5
CHMP2A
CHMP2B
CHMP3
CHMP4A
CHMP4B
CHMP4C
CHMP6
CHMP7
CYCS
ELANE
GSDMD
GSDME
GZMB
HMGB1
IL18
IL1A
IL1B
IRF1
IRF2
TP53
TP63
